# Supplementary material for: Temporal dynamics of the vaginal microbiome and host immune markers before, during, and after metronidazole treatment for bacterial vaginosis
Source: mSystems. 2025 Jul 3;10(7):e00380-25. doi: 10.1128/msystems.00380-25 (PMC12282074; doi:10.1128/msystems.00380-25)
Supplement: Table S1 — Mixed effects polynomial regression models for the microbiome data. [file msystems.00380-25-s0002.csv]

STable1. Mixed effects polynomial regression models for the microbiome data. The mixed effects models, marginal R2, conditional R2, Akaike Information Criterion (AIC), Bayesian Information Criterion (BIC), Log-Likelihood, Shapiro-Wilk test of the residuals, and results of bootstrapping for the estimated absolute abundance of each microbial taxa and qPCR data.
Species	Model	Marginal_R2	Conditional_R2	AIC	BIC	LogLik	Shapiro_Wilk_Test	Bootstrap_Results
qPCR	y = -0.55 x^3 + -0.15 x^2 + -6.51 x + 30.42	0.19	0.19	225.99	238.03	-107	0.217	30.43
DL	y = -3.06 x^3 + -2.35 x^2 + 8.16 x + 18.21	0.15	0.59	280.25	292.29	-134.12	0.149	18.21
BVT	y = -0.32 x^3 + -0.06 x^2 + -14.08 x + 22.44	0.48	0.48	249.51	261.55	-118.75	0.493	22.44
Acinetobacter_baumannii	y = -0.16 x^3 + 3.31 x^2 + 2.31 x + 1.08	0.03	0.51	260.56	272.6	-124.28	0.686	1.08
Actinobaculum_massiliense	y = 2.99 x^3 + -1.04 x^2 + -14.15 x + -1.72	0.23	0.5	279.22	291.27	-133.61	0.009	-1.72
Aerococcus_christensenii	y = 0.05 x^3 + -0.56 x^2 + -4.89 x + -0.88	0.07	0.14	249.76	261.8	-118.88	0.313	-0.88
Aerococcus_urinae	y = -2.8 x^3 + -1.59 x^2 + -8.27 x + -0.76	0.08	0.41	293.43	305.47	-140.71	0.433	-0.76
Allisonella_pneumosintes	y = 4.85 x^3 + 3.95 x^2 + -16.45 x + -2.74	0.29	0.45	287.71	299.75	-137.86	0.007	-2.75
Anaerococcus_mediterraneensis	y = -0.99 x^3 + 0.32 x^2 + -8.17 x + -1.25	0.12	0.42	263.96	276	-125.98	0.724	-1.25
Anaerococcus_prevotii	y = 3.59 x^3 + 6.71 x^2 + -13.76 x + -1.63	0.21	0.57	285.98	298.03	-136.99	0.563	-1.63
Anaerococcus_tetradius	y = 2.94 x^3 + 2.87 x^2 + -23.3 x + -2.96	0.3	0.6	305.18	317.23	-146.59	0.332	-2.96
Arcanobacterium_sp000758825	y = 2.06 x^3 + -0.23 x^2 + -14.89 x + -2.28	0.14	0.48	311.44	323.49	-149.72	0.004	-2.28
Bacteroides_sp013333195	y = 0.4 x^3 + 0.57 x^2 + 5.24 x + 0.1	0.04	0.64	260.99	273.03	-124.49	0.043	0.1
Berryella_sp001552935	y = 3.52 x^3 + 4.24 x^2 + -16.83 x + -1.87	0.27	0.72	268.37	280.42	-128.19	0.42	-1.87
Bifidobacterium_adolescentis	y = 0.35 x^3 + -2.41 x^2 + -20.49 x + -2.46	0.25	0.61	300.76	312.8	-144.38	0.145	-2.46
Bifidobacterium_breve	y = 0.3 x^3 + 1.04 x^2 + -12.17 x + -0.37	0.23	0.37	269.22	281.26	-128.61	0.847	-0.37
Bifidobacterium_infantis	y = -0.92 x^3 + -2.67 x^2 + -19.21 x + -2.29	0.22	0.66	295.9	307.94	-141.95	0.15	-2.29
Bifidobacterium_longum	y = 0.59 x^3 + 0.46 x^2 + -10.51 x + -1.85	0.08	0.68	284.17	296.22	-136.09	0.009	-1.85
Brevibacterium_luteolum	y = -3.3 x^3 + 0.16 x^2 + 1.14 x + -0.12	0.01	0.4	294.3	306.35	-141.15	0.575	-0.12
Campylobacter_ureolyticus	y = 0.68 x^3 + 2.39 x^2 + -10.19 x + -0.68	0.12	0.38	288.26	300.3	-138.13	0.448	-0.68
Candida_albicans	y = -2.36 x^3 + 0.01 x^2 + 1.23 x + 1.4	0.01	0.31	312.04	324.08	-150.02	0.045	1.4
Chlamydia_trachomatis	y = -0.25 x^3 + 0.43 x^2 + -0.54 x + -0.44	0	0.21	248.62	260.67	-118.31	0.48	-0.44
Coriobacteriaceae_bacterium	y = -0.08 x^3 + 0.17 x^2 + -17.56 x + -1.97	0.3	0.65	270.25	282.29	-129.12	0.691	-1.97
Corynebacterium_accolens	y = -5.2 x^3 + 0.67 x^2 + -0.38 x + 0.57	0.03	0.48	281.53	293.58	-134.77	0.796	0.57
Corynebacterium_amycolatum	y = -0.33 x^3 + 2.69 x^2 + -1.78 x + 0.05	0.02	0.48	261.76	273.81	-124.88	0.032	0.05
Corynebacterium_aurimucosum	y = -1.46 x^3 + 4.24 x^2 + -2.51 x + 0.69	0.03	0.45	285.68	297.73	-136.84	0.096	0.69
Corynebacterium_coyleae	y = -3.64 x^3 + 2.15 x^2 + 2.29 x + -0.58	0.05	0.56	247.7	259.74	-117.85	0.757	-0.58
Corynebacterium_imitans	y = 0.48 x^3 + 2.91 x^2 + -0.01 x + 1.5	0.01	0.72	286.2	298.25	-137.1	0.296	1.5
Corynebacterium_jeikeium	y = -2.38 x^3 + 6.02 x^2 + 0.59 x + 1.4	0.04	0.62	287.67	299.71	-137.84	0.02	1.4
Corynebacterium_kefirresidentii	y = -3.6 x^3 + 0.16 x^2 + -0.82 x + 0.13	0.01	0.63	276.07	288.12	-132.04	0.069	0.13
Corynebacterium_minutissimum	y = -2.57 x^3 + 6.32 x^2 + -1.73 x + 1.16	0.05	0.53	288.66	300.7	-138.33	0.756	1.16
Corynebacterium_mucifaciens	y = -3.36 x^3 + 4.47 x^2 + -2.19 x + -0.17	0.04	0.52	280.17	292.21	-134.08	0.427	-0.17
Corynebacterium_pyruviciproducens	y = 0.69 x^3 + -0.82 x^2 + -9.4 x + -2.07	0.11	0.43	280.15	292.2	-134.08	0.032	-2.07
Corynebacterium_riegelii	y = -0.85 x^3 + 2.65 x^2 + -0.45 x + 0.26	0.01	0.39	272.83	284.87	-130.41	0.232	0.26
Corynebacterium_simulans	y = -7.19 x^3 + 1.54 x^2 + -4.1 x + 0.49	0.04	0.67	304.97	317.01	-146.49	0.102	0.49
Corynebacterium_sp001767255	y = -5.56 x^3 + 3.99 x^2 + -0.73 x + 0.72	0.04	0.59	290.46	302.5	-139.23	0.822	0.72
Corynebacterium_sp900539985	y = -2.34 x^3 + 0.85 x^2 + 0.73 x + 1.05	0.01	0.56	263.97	276.02	-125.99	0.457	1.05
Corynebacterium_spNov1	y = 1.8 x^3 + 5.69 x^2 + 6.58 x + 0.53	0.05	0.52	307.19	319.23	-147.59	0.466	0.53
Corynebacterium_striatum	y = -4.03 x^3 + 2.88 x^2 + -2.85 x + 0.39	0.04	0.58	270.81	282.85	-129.41	0.148	0.39
Corynebacterium_tuberculostearicum	y = -4.7 x^3 + 0.81 x^2 + -0.31 x + 1.14	0.03	0.55	279.85	291.9	-133.93	0.498	1.14
Corynebacterium_tuscaniense	y = -4.84 x^3 + 1.13 x^2 + 1.94 x + -0.32	0.07	0.34	252.89	264.93	-120.44	0.622	-0.32
Criibacterium_bergeronii	y = -4.49 x^3 + -0.82 x^2 + 0.81 x + -0.26	0.02	0.14	305.66	317.71	-146.83	0.04	-0.26
Cryptobacteroides_spNov1	y = 6.39 x^3 + 7.94 x^2 + -15.31 x + -2.26	0.22	0.51	304.47	316.52	-146.24	0.895	-2.26
Cutibacterium_acnes	y = -1.81 x^3 + 2.05 x^2 + 4.53 x + 0.7	0.09	0.6	221.57	233.61	-104.78	0.152	0.7
Cutibacterium_avidum	y = -3.1 x^3 + 1.74 x^2 + 6.8 x + 0.07	0.09	0.52	262.64	274.69	-125.32	0.689	0.07
Cutibacterium_modestum	y = -2.26 x^3 + 2.5 x^2 + 4.91 x + 0.64	0.06	0.46	265.52	277.57	-126.76	0.721	0.64
Dialister_micraerophilus	y = 2.53 x^3 + 1.32 x^2 + -19.52 x + -2.57	0.26	0.68	287.69	299.73	-137.84	0.808	-2.57
Dialister_sp001553355	y = 7.48 x^3 + 4.37 x^2 + -24.37 x + -3.59	0.32	0.74	295.95	307.99	-141.97	0.484	-3.59
Enterococcus_cecorum	y = 0.35 x^3 + 3.39 x^2 + -11.6 x + -1.31	0.18	0.27	284.1	296.15	-136.05	0.791	-1.31
Enterococcus_faecalis	y = 2.36 x^3 + 5.47 x^2 + -0.77 x + 0.73	0.04	0.63	267.93	279.98	-127.97	0.904	0.73
Enterococcus_faecium	y = 1.93 x^3 + -1.13 x^2 + -4.86 x + -1.12	0.04	0.35	278.82	290.87	-133.41	0.724	-1.12
Escherichia_coli	y = 0.14 x^3 + 5.62 x^2 + 4.71 x + 1.27	0.11	0.18	267.99	280.03	-127.99	0.203	1.27
Ezakiella_massiliensis	y = -0.2 x^3 + 8.05 x^2 + -11.8 x + -1.16	0.17	0.36	301.16	313.21	-144.58	0.565	-1.17
Facklamia_hominis	y = -5.26 x^3 + -1.1 x^2 + -2.68 x + 0.92	0.03	0.54	298.91	310.95	-143.46	0.687	0.92
Fannyhessea_massiliense	y = 0.94 x^3 + 1.2 x^2 + -4.12 x + 0.77	0.04	0.42	256.12	268.16	-122.06	0.025	0.77
Fannyhessea_spNov3	y = 0.22 x^3 + 3.86 x^2 + -14.02 x + -1.19	0.2	0.66	272.95	284.99	-130.48	0.523	-1.19
Fannyhessea_vaginae	y = 1.71 x^3 + 2.48 x^2 + -24.29 x + -2.41	0.35	0.72	287.03	299.07	-137.51	0.606	-2.42
Fastidiosipila_sanguinis	y = 1.76 x^3 + 5.77 x^2 + -7.08 x + 0.24	0.09	0.53	281.54	293.58	-134.77	0.071	0.24
Fenollaria_massiliensis	y = 2.49 x^3 + 5.26 x^2 + -9.23 x + -1.04	0.12	0.39	289.65	301.7	-138.83	0.716	-1.04
Finegoldia_magna	y = -1.03 x^3 + 3.21 x^2 + -15.59 x + -0.84	0.21	0.55	290.29	302.34	-139.15	0.596	-0.84
Gardnerella_leopoldii	y = 0.85 x^3 + -1.23 x^2 + -18.14 x + -2.44	0.3	0.65	272.96	285	-130.48	0.074	-2.44
Gardnerella_piotii	y = -0.43 x^3 + -1.56 x^2 + -13.44 x + -1.95	0.21	0.44	279.35	291.4	-133.68	0.202	-1.95
Gardnerella_sp003585735	y = 1.65 x^3 + 0.25 x^2 + -16.67 x + -1.98	0.18	0.73	285.06	297.1	-136.53	0.249	-1.98
Gardnerella_sp003585845	y = 0.7 x^3 + -0.95 x^2 + -11.44 x + -1.59	0.22	0.49	259.03	271.07	-123.52	0.026	-1.59
Gardnerella_spNov1	y = 2.02 x^3 + -0.17 x^2 + -19.12 x + -1.8	0.22	0.72	288.81	300.85	-138.4	0.156	-1.8
Gardnerella_spNov2	y = 2.06 x^3 + 0.87 x^2 + -16.85 x + -1.75	0.22	0.64	285.98	298.02	-136.99	0.87	-1.75
Gardnerella_swidsinkii	y = 0.83 x^3 + -2.85 x^2 + -13.23 x + -1.88	0.27	0.5	262.9	274.95	-125.45	0.005	-1.88
Gardnerella_vaginalis	y = -0.32 x^3 + -0.97 x^2 + -13.39 x + -1.39	0.2	0.47	281.6	293.64	-134.8	0.743	-1.39
Gardnerella_vaginalis_A	y = -0.04 x^3 + -1.34 x^2 + -9.67 x + -1.42	0.14	0.44	268.89	280.94	-128.45	0.025	-1.42
Gardnerella_vaginalis_B	y = 0.14 x^3 + -0.17 x^2 + -12.26 x + -1.59	0.18	0.45	278.42	290.47	-133.21	0.878	-1.59
Gardnerella_vaginalis_C	y = -0.03 x^3 + 0.54 x^2 + -16.22 x + -2.91	0.22	0.6	285.17	297.21	-136.59	0.346	-2.91
Gardnerella_vaginalis_D	y = 2.28 x^3 + 1.15 x^2 + -17.16 x + -2.01	0.24	0.66	281.25	293.29	-134.62	0.3	-2.01
Gardnerella_vaginalis_E	y = -1.25 x^3 + -0.7 x^2 + -9.81 x + -1.61	0.14	0.56	262.52	274.57	-125.26	0.058	-1.61
Gardnerella_vaginalis_F	y = 1.55 x^3 + -0.87 x^2 + -17.01 x + -2.37	0.27	0.64	273.82	285.87	-130.91	0.676	-2.37
Gardnerella_vaginalis_H	y = 0.4 x^3 + 0.25 x^2 + -9.24 x + -0.73	0.15	0.5	256.29	268.33	-122.14	0.652	-0.73
Gemella_asaccharolytica	y = 5.28 x^3 + 3.47 x^2 + -16.48 x + -1.1	0.21	0.54	300.29	312.33	-144.14	0.936	-1.1
Gemella_haemolysans	y = 0.44 x^3 + 1.22 x^2 + -12.5 x + -0.45	0.13	0.44	300.42	312.46	-144.21	0.037	-0.45
Gemella_massiliensis	y = 0.22 x^3 + 1.86 x^2 + -13 x + -1.93	0.16	0.46	292.84	304.89	-140.42	0.295	-1.94
Haemophilus_ducreyi	y = -2.34 x^3 + -0.9 x^2 + 3.74 x + 0.59	0.02	0.61	284.63	296.67	-136.31	0.011	0.59
Haemophilus_parainfluenzae	y = 4.54 x^3 + 7.09 x^2 + -1.26 x + -0.05	0.09	0.35	284.4	296.44	-136.2	0.681	-0.05
Human_papillomavirus	y = -3.23 x^3 + 7.36 x^2 + 1.34 x + -0.55	0.05	0.45	308.5	320.54	-148.25	0.049	-0.55
KA00274_sp902373515	y = 1.73 x^3 + 1.92 x^2 + -12.01 x + -2	0.19	0.56	267.39	279.44	-127.7	0.795	-2
Klebsiella_pneumoniae	y = 0.23 x^3 + 1.63 x^2 + 4.95 x + 1.23	0.04	0.27	281.62	293.67	-134.81	0.538	1.23
Lacticaseibacillus_rhamnosus	y = -1.98 x^3 + -0.49 x^2 + 7.02 x + 0.22	0.06	0.44	287.58	299.62	-137.79	0.537	0.22
Lactobacillus_acidophilus	y = -3.38 x^3 + 1 x^2 + 7.94 x + 0.96	0.07	0.41	294.15	306.19	-141.07	0.81	0.96
Lactobacillus_crispatus	y = -2.58 x^3 + -0.79 x^2 + 7.22 x + 1.12	0.05	0.44	295.52	307.56	-141.76	0.637	1.12
Lactobacillus_gasseri	y = -4.84 x^3 + 1.01 x^2 + 5.8 x + 1.68	0.06	0.49	284.59	296.64	-136.3	0.823	1.68
Lactobacillus_helveticus	y = -6.14 x^3 + 3.91 x^2 + 4.62 x + 1.79	0.05	0.45	310.16	322.2	-149.08	0.167	1.79
Lactobacillus_iners	y = -0.26 x^3 + 0.21 x^2 + 2.77 x + -0.72	0.01	0.38	297.32	309.37	-142.66	0.026	-0.72
Lactobacillus_jensenii	y = -2.57 x^3 + -1.14 x^2 + 7.04 x + 0.87	0.05	0.65	291.86	303.9	-139.93	0.816	0.87
Lactobacillus_johnsonii	y = -0.63 x^3 + -0.17 x^2 + 3.54 x + 0.1	0.02	0.45	273.55	285.6	-130.78	0.024	0.1
Lactobacillus_mulieris	y = -1.76 x^3 + -2.06 x^2 + 8.9 x + 0.71	0.07	0.57	295.06	307.11	-141.53	0.833	0.71
Lactobacillus_paragasseri	y = -0.93 x^3 + 0.54 x^2 + 1.42 x + 0.47	0.01	0.26	264.69	276.74	-126.35	0.047	0.47
Lancefieldella_parvula	y = 4.21 x^3 + 2.47 x^2 + -22.16 x + -1.25	0.25	0.5	320.65	332.69	-154.32	0.144	-1.25
Laribacter_hongkongensis	y = 0.65 x^3 + -2.98 x^2 + 7.86 x + 0.59	0.08	0.73	259.27	271.32	-123.64	0.306	0.59
Lawsonella_clevelandensis	y = 3.56 x^3 + 3.99 x^2 + -3.03 x + -1.21	0.04	0.54	285.1	297.14	-136.55	0.863	-1.21
Ligilactobacillus_salivarius	y = -2.25 x^3 + -1.42 x^2 + 1.64 x + -0.54	0.01	0.33	287.39	299.44	-137.7	0.016	-0.54
Limosilactobacillus_coleohominis	y = -1.22 x^3 + -2.97 x^2 + 0.73 x + -0.08	0.01	0.55	288.39	300.43	-138.19	0.43	-0.08
Limosilactobacillus_fermentum	y = -4.54 x^3 + -0.35 x^2 + 4.41 x + -0.03	0.05	0.38	286.82	298.86	-137.41	0.889	-0.03
Limosilactobacillus_oris	y = -0.6 x^3 + 0.77 x^2 + -0.92 x + 1.18	0	0.26	264.97	277.01	-126.48	0.158	1.18
Limosilactobacillus_portuensis	y = -4.75 x^3 + -2.95 x^2 + 3.39 x + 0.97	0.05	0.29	291.95	303.99	-139.97	0.025	0.97
Limosilactobacillus_urinaemulieris	y = -3.89 x^3 + -1.51 x^2 + -0.06 x + 0.66	0.03	0.31	280.92	292.96	-134.46	0.008	0.66
Limosilactobacillus_vaginalis	y = -4.65 x^3 + -2.93 x^2 + 3.88 x + 1.06	0.05	0.36	289.6	301.65	-138.8	0.098	1.06
Mageeibacillus_indolicus	y = 2.6 x^3 + 4.33 x^2 + -11.42 x + -1.44	0.2	0.38	276.76	288.8	-132.38	0.007	-1.44
Megasphaera_hutchinsoni	y = 6.45 x^3 + 8.76 x^2 + -11.87 x + -2.66	0.21	0.41	300	312.05	-144	0.073	-2.66
Megasphaera_lornae	y = 0.86 x^3 + 1.94 x^2 + -7.6 x + -0.59	0.09	0.49	269.75	281.8	-128.88	0.445	-0.59
Megasphaera_stantonii	y = 0.73 x^3 + 4.64 x^2 + -17.46 x + -2.53	0.19	0.49	312.41	324.46	-150.21	0.083	-2.53
Metamycoplasma_hominis	y = 0.15 x^3 + 1.08 x^2 + -3.71 x + -0.35	0.03	0.38	266.55	278.59	-127.28	0.331	-0.35
Mobiluncus_curtisii	y = 1.01 x^3 + -1.87 x^2 + -11.3 x + -1.34	0.11	0.66	279.76	291.81	-133.88	0.639	-1.34
Mobiluncus_mulieris	y = 1.12 x^3 + 0.12 x^2 + -5.16 x + -1.53	0.05	0.36	264.54	276.58	-126.27	0.149	-1.53
Pandoraea_sputorum	y = -1.39 x^3 + -0.85 x^2 + 7.15 x + -0.41	0.1	0.49	252.79	264.84	-120.4	0.883	-0.41
Parvimonas_micra	y = 0.91 x^3 + 1.47 x^2 + -5.77 x + -0.11	0.06	0.51	262.83	274.87	-125.42	0.071	-0.11
Parvimonas_sp001552895	y = 3.38 x^3 + 2.81 x^2 + -20.12 x + -2.86	0.2	0.6	312.68	324.72	-150.34	0.272	-2.86
Pauljensenia_turicensis	y = -4.52 x^3 + -0.38 x^2 + -15.57 x + -0.79	0.21	0.58	290.05	302.09	-139.02	0.083	-0.8
Peptoniphilus_harei	y = 2.05 x^3 + 0.99 x^2 + -12.18 x + -1.46	0.18	0.3	287.09	299.14	-137.55	0.373	-1.46
Peptoniphilus_lacrimalis	y = 3.57 x^3 + 2.3 x^2 + -14.48 x + -2.07	0.31	0.45	268.23	280.28	-128.12	0.044	-2.07
Peptoniphilus_vaginalis	y = 6.27 x^3 + 0.96 x^2 + -23.71 x + -2.55	0.21	0.64	323.78	335.82	-155.89	0.074	-2.55
Peptostreptococcus_anaerobius	y = -0.72 x^3 + 6.18 x^2 + -13.24 x + -0.98	0.21	0.4	291.38	303.43	-139.69	0.969	-0.98
Pichia_kudriavzevii	y = -0.12 x^3 + 1.58 x^2 + -2.85 x + 0.81	0.02	0.33	271.38	283.42	-129.69	0.083	0.81
Porphyromonas_asaccharolytica	y = 2.31 x^3 + 7.7 x^2 + -17.76 x + -0.65	0.17	0.57	319.01	331.05	-153.5	0.493	-0.65
Porphyromonas_gingivalis	y = 2.73 x^3 + 4.47 x^2 + -14.9 x + -2.31	0.23	0.53	285.52	297.57	-136.76	0.132	-2.31
Porphyromonas_sp001552775	y = 6.14 x^3 + 5.36 x^2 + -17.48 x + -2.13	0.3	0.67	277.17	289.21	-132.58	0.902	-2.13
Porphyromonas_uenonis	y = 1.71 x^3 + 6.03 x^2 + -17.24 x + -1.26	0.2	0.62	298.83	310.87	-143.42	0.28	-1.26
Prevotella_amnii	y = 4.78 x^3 + 3.72 x^2 + -17.34 x + -2.75	0.23	0.65	290.17	302.21	-139.08	0.688	-2.75
Prevotella_bivia	y = 3.22 x^3 + 0.97 x^2 + -14.17 x + -1.4	0.18	0.68	276.38	288.42	-132.19	0.794	-1.4
Prevotella_colorans	y = 4.09 x^3 + 4.93 x^2 + -21.12 x + -2.44	0.25	0.65	303.78	315.82	-145.89	0.815	-2.44
Prevotella_corporis	y = 0.8 x^3 + 5.85 x^2 + -13.18 x + -0.95	0.16	0.56	291.92	303.96	-139.96	0.393	-0.95
Prevotella_denticola	y = 4.15 x^3 + 4.62 x^2 + -22.57 x + -2.52	0.29	0.76	286.45	298.49	-137.22	0.157	-2.52
Prevotella_disiens	y = 0.39 x^3 + 0.48 x^2 + -20.24 x + -2.13	0.2	0.71	299.42	311.46	-143.71	0.422	-2.13
Prevotella_fusca	y = 6.83 x^3 + 5.49 x^2 + -24.28 x + -3.4	0.25	0.67	317.56	329.6	-152.78	0.025	-3.4
Prevotella_intermedia	y = 3.59 x^3 + 4.63 x^2 + -19.07 x + -2.2	0.27	0.77	273.43	285.47	-130.71	0.547	-2.21
Prevotella_jejuni	y = 6.77 x^3 + 2.81 x^2 + -26.36 x + -3.3	0.26	0.68	319.49	331.53	-153.75	0.001	-3.3
Prevotella_melaninogenica	y = 2.9 x^3 + 2.74 x^2 + -17.83 x + -1.89	0.22	0.75	277.96	290	-132.98	0.298	-1.89
Prevotella_ruminicola	y = 2.73 x^3 + 1.7 x^2 + -16.03 x + -2.37	0.18	0.65	290.42	302.47	-139.21	0.746	-2.37
Prevotella_scopos	y = 6.1 x^3 + 3 x^2 + -31.29 x + -4.03	0.32	0.7	322.06	334.11	-155.03	0.033	-4.03
Prevotella_seregens	y = 5.58 x^3 + 3.61 x^2 + -20.68 x + -1.66	0.17	0.69	319.54	331.58	-153.77	0.413	-1.66
Prevotella_sp000479005	y = 3.15 x^3 + 4.26 x^2 + -20.89 x + -2.18	0.24	0.76	289.2	301.24	-138.6	0.641	-2.18
Prevotella_sp000758925	y = 9 x^3 + 5.26 x^2 + -17.41 x + -1.55	0.16	0.68	315.09	327.13	-151.54	0.02	-1.55
Prevotella_spNov1	y = 11.19 x^3 + 3.48 x^2 + -12.71 x + -2.15	0.22	0.48	300.64	312.68	-144.32	0.038	-2.15
Prevotella_spNov2	y = 6.73 x^3 + 7.28 x^2 + -15.35 x + -2.69	0.3	0.51	286.76	298.8	-137.38	0.752	-2.69
Prevotella_spNov3	y = 3.83 x^3 + 3.44 x^2 + -14.76 x + -1.55	0.15	0.77	278.42	290.47	-133.21	0.379	-1.55
Prevotella_timonensis	y = 0.95 x^3 + 2.36 x^2 + -16.98 x + -2.03	0.23	0.64	283.96	296	-135.98	0.119	-2.03
Propionimicrobium_lymphophilum	y = -1.57 x^3 + -0.89 x^2 + 5.71 x + -0.19	0.11	0.54	225.04	237.08	-106.52	0.419	-0.19
RUG841_sp900313795	y = 4.9 x^3 + 0.69 x^2 + -21.38 x + -3.96	0.27	0.55	308.84	320.88	-148.42	0	-3.96
Sneathia_amnii	y = 1.96 x^3 + -1.02 x^2 + -22.4 x + -2.91	0.26	0.65	304.1	316.15	-146.05	0.04	-2.91
Sneathia_sanguinegens	y = 3.64 x^3 + -2.69 x^2 + -16.82 x + -3.47	0.18	0.64	299.13	311.17	-143.56	0.707	-3.47
Sneathia_vaginalis	y = 3.1 x^3 + -0.21 x^2 + -22.07 x + -2.27	0.26	0.64	304.38	316.42	-146.19	0.045	-2.27
Staphylococcus_epidermidis	y = -3.2 x^3 + 0.94 x^2 + -2.25 x + 0.36	0.03	0.33	276.07	288.11	-132.04	0.725	0.36
Staphylococcus_hominis	y = -4.68 x^3 + -1.59 x^2 + -3.86 x + 0.42	0.03	0.63	284.94	296.98	-136.47	0.87	0.42
Staphylococcus_lugdunensis	y = -2.15 x^3 + 0.89 x^2 + 2.19 x + 0.37	0.02	0.16	270.51	282.56	-129.26	0.003	0.37
Stomatobaculum_sp002892395	y = -1.5 x^3 + 1.32 x^2 + -3.2 x + 0.46	0.02	0.27	277.27	289.31	-132.63	0.128	0.46
Streptococcus_agalactiae	y = 0.04 x^3 + 0.9 x^2 + -0.95 x + 0.2	0.01	0.2	245.51	257.56	-116.76	0.088	0.2
Streptococcus_anginosus	y = -1.91 x^3 + 4.31 x^2 + -4.06 x + -0.23	0.11	0.4	237.34	249.39	-112.67	0.942	-0.23
Streptococcus_dysgalactiae	y = -1.15 x^3 + 4.12 x^2 + -3.52 x + 0.41	0.05	0.46	264.45	276.49	-126.22	0.267	0.41
Streptococcus_mitis	y = -0.41 x^3 + 7.05 x^2 + -1.43 x + 1.12	0.04	0.57	302.94	314.98	-145.47	0.791	1.12
Streptococcus_oralis	y = 0.13 x^3 + 4.42 x^2 + -2.35 x + 0.62	0.05	0.48	256.58	268.62	-122.29	0.36	0.62
Streptococcus_pyogenes	y = -1.01 x^3 + 0.51 x^2 + -17.21 x + -1.66	0.19	0.53	304.18	316.23	-146.09	0.178	-1.66
Streptococcus_ruminantium	y = 1.19 x^3 + 3.07 x^2 + -20.12 x + -1.67	0.28	0.64	290.33	302.38	-139.17	0.601	-1.67
Streptococcus_salivarius	y = -2.84 x^3 + 9.75 x^2 + -12.78 x + -0.64	0.14	0.74	293.7	305.74	-140.85	0.656	-0.64
Streptococcus_sp001556435	y = -1.45 x^3 + 1.68 x^2 + -13.34 x + -0.59	0.25	0.48	268.14	280.18	-128.07	0.46	-0.59
Trichomonas_vaginalis	y = 0.06 x^3 + 0.28 x^2 + -0.56 x + 0.27	0	0.15	245.68	257.72	-116.84	0.219	0.27
Ca_Lachnocurva_vaginae	y = 2.91 x^3 + 0.33 x^2 + -2.27 x + -0.48	0.03	0.36	263.83	275.87	-125.91	0.016	-0.48
Ureaplasma_parvum	y = 0.3 x^3 + -0.34 x^2 + 0.78 x + 0.52	0	0.55	275.35	287.39	-131.67	0.001	0.52
Ureaplasma_urealyticum	y = -1.02 x^3 + 2.13 x^2 + -1.88 x + 1.55	0.01	0.49	298.08	310.12	-143.04	0.054	1.56
Vagococcus_penaei	y = -0.14 x^3 + -0.4 x^2 + 5.33 x + -0.68	0.02	0.62	298.91	310.96	-143.46	0.786	-0.68
Varibaculum_cambriense	y = -4.42 x^3 + -2.74 x^2 + -8.63 x + -0.75	0.11	0.41	288.9	300.94	-138.45	0.327	-0.75
Varibaculum_sp905332515	y = 0.44 x^3 + 1 x^2 + -0.67 x + 0.88	0	0.29	272.2	284.24	-130.1	0.003	0.88
Veillonella_montpellierensis	y = 2.14 x^3 + 1.96 x^2 + -6.34 x + -0.21	0.08	0.32	271.91	283.96	-129.96	0.925	-0.21
Winkia_neuii	y = -0.92 x^3 + -0.2 x^2 + -1.39 x + 0.79	0.01	0.32	271.12	283.16	-129.56	0.133	0.79
Winkia_sp002849225	y = -3 x^3 + -1.45 x^2 + 1.3 x + -1.24	0.01	0.74	282.96	295.01	-135.48	0.107	-1.24
