# Supplementary material for: Temporal dynamics of the vaginal microbiome and host immune markers before, during, and after metronidazole treatment for bacterial vaginosis
Source: mSystems. 2025 Jul 3;10(7):e00380-25. doi: 10.1128/msystems.00380-25 (PMC12282074; doi:10.1128/msystems.00380-25)
Supplement: Table S2 — Differential abundance of taxa for each study phase. [file msystems.00380-25-s0003.xlsx]

## Sheet: Norm_MG_DA
STable2. Differential abundance of taxa for each study phase. The log2-fold change (FC), log10FC, associated pvalue, and variable importance scores of the estimated absolute abundance of microbial taxa for each phase of the study.
Taxa	SBV vs BVDX				BVDX vs Early MET				Early MET vs Late MET				Late MET vs After MET
	log2FC	log10FC	VIP	PVALUE	log2FC	log10FC	VIP	PVALUE	log2FC	log10FC	VIP	PVALUE	log2FC	log10FC	VIP	PVALUE
Actinobaculum massiliense	-0.807309	-0.243024	0.0409827	0.194624	-1.10776	-0.33347	0.877321	0.0579863	-0.963961	-0.290181	0.61745	0.12487	/	/	/	/
Aerococcus christensenii	-0.148452	-0.0446884	0.436727	0.143811	-0.867178	-0.261047	0.532119	0.10689	-0.862053	-0.259504	0.828278	0.102848	-0.137398	-0.041361	1.09246	0.0793019
Aerococcus urinae	/	/	/	/	/	/	/	/	1.82433	0.549179	1.08027	0.0773564	/	/	/	/
Allisonella pneumosintes	-0.232376	-0.0699521	0.148981	0.180528	-3.48576	-1.04932	1.60342	0.0110626	/	/	/	/	/	/	/	/
Anaerococcus mediterraneensis	0.00258478	0.000778096	0.589653	0.125558	-2.17948	-0.656088	1.40745	0.0188205	0.88715	0.267059	0.964695	0.0869205	-0.670088	-0.201716	0.0545126	0.19317
Anaerococcus prevotii	-0.820505	-0.246996	0.515973	0.134139	-3.88105	-1.16831	1.05727	0.0440467	/	/	/	/	/	/	/	/
Anaerococcus tetradius	0.0107631	0.00324001	0.364607	0.152786	-6.51896	-1.9624	0.960122	0.0532341	-0.558613	-0.168159	1.0589	0.0780416	-1.80751	-0.544116	1.17205	0.072261
Anaerococcus vaginalis	-1.5199	-0.457535	1.61252	0.0381934	/	/	/	/	/	/	/	/	/	/	/	/
Arcanobacterium sp000758825	-0.271842	-0.0818326	0.840465	0.0981495	-0.481362	-0.144904	0.688298	0.084989	/	/	/	/	/	/	/	/
Berryella sp001552935	-0.698503	-0.21027	0.0781618	0.189752	-4.4274	-1.33278	1.7004	0.00884926	0.314281	0.0946081	1.32771	0.0589609	0.296509	0.089258	0.870096	0.0996189
Bifidobacterium breve	-2.06702	-0.622234	1.20344	0.0660433	-1.07534	-0.323708	0.453047	0.118444	0.253106	0.0761926	1.4158	0.0509387	/	/	/	/
Bifidobacterium infantis	/	/	/	/	/	/	/	/	-2.85233	-0.858637	0.051627	0.193424	/	/	/	/
Brevibacterium luteolum	-0.221684	-0.0667335	0.488556	0.137406	0.37758	0.113663	0.800681	0.0708828	/	/	/	/	/	/	/	/
Ca Lachnocurva vaginae	0.339013	0.102053	1.03353	0.0804788	-1.53945	-0.463419	1.12196	0.0370736	1.42894	0.430154	1.35698	0.0571562	0.725865	0.218507	1.11138	0.0771429
Campylobacter ureolyticus	-0.880554	-0.265073	1.38682	0.0508076	/	/	/	/	/	/	/	/	-1.44265	-0.43428	0.92536	0.0935556
Candida albicans	/	/	/	/	/	/	/	/	3.4217	1.03003	1.44709	0.0505517	/	/	/	/
Chlamydia trachomatis	0.228429	0.0687641	0.103408	0.186446	-0.512297	-0.154217	0.561193	0.102566	0.459795	0.138412	1.24017	0.0649988	0.446875	0.134523	0.743168	0.111818
Coriobacteriaceae bacterium	-0.734112	-0.22099	0.114038	0.185091	-2.64669	-0.796733	1.63729	0.00888808	-0.650484	-0.195815	0.534848	0.13423	-1.31753	-0.396617	1.25917	0.0654811
Corynebacterium accolens	-1.38968	-0.418334	2.02089	0.0177414	1.2023	0.361927	0.935297	0.0556958	/	/	/	/	/	/	/	/
Corynebacterium amycolatum	-1.16777	-0.351535	0.297267	0.161686	0.276449	0.0832195	0.865528	0.0626502	0.375103	0.112917	0.15952	0.179621	1.19918	0.360989	1.55797	0.0447432
Corynebacterium aurimucosum	-2.12512	-0.639726	1.23168	0.0622253	/	/	/	/	/	/	/	/	1.98151	0.596495	1.14678	0.0738446
Corynebacterium coyleae	0.664201	0.199944	0.102349	0.186595	0.230545	0.069401	0.410338	0.126395	0.18681	0.0562354	0.785389	0.107228	0.223534	0.0672906	1.06845	0.0794122
Corynebacterium mucifaciens	-1.19963	-0.361126	0.148117	0.180628	-0.865319	-0.260487	0.292076	0.146505	/	/	/	/	/	/	/	/
Corynebacterium pyruviciproducens	0.123707	0.0372395	1.21821	0.0636827	-0.910208	-0.274	0.185805	0.165307	-1.85004	-0.556917	0.464394	0.14174	0.164628	0.049558	1.5085	0.0476253
Corynebacterium riegelii	-0.793503	-0.238868	0.892458	0.0926021	-0.706443	-0.212661	0.571662	0.100121	2.78075	0.837089	1.81972	0.0297668	/	/	/	/
Corynebacterium simulans	-2.39609	-0.721294	1.22948	0.0638966	2.08136	0.626552	0.809474	0.0687431	-1.05499	-0.317585	0.875084	0.0970917	/	/	/	/
Corynebacterium sp900539985	-1.5582	-0.469066	1.95157	0.0195009	1.4842	0.446789	0.894004	0.0601438	0.16394	0.0493508	0.61949	0.124014	0.551538	0.166029	0.542089	0.13386
Corynebacterium striatum	-1.99001	-0.599054	1.14844	0.070565	1.04164	0.313566	0.73593	0.0778048	-1.23459	-0.37165	1.3336	0.05665	/	/	/	/
Corynebacterium tuberculostearicum	-2.24543	-0.67594	1.78974	0.0272804	1.87631	0.564825	1.01028	0.0481394	0.0357042	0.0107481	0.311784	0.160562	0.0086446	0.00260228	0.635004	0.1234
Corynebacterium tuscaniense	0.227472	0.0684759	0.790309	0.103853	0.290391	0.0874163	0.634267	0.092144	0.356619	0.107353	0.845229	0.100874	/	/	/	/
Criibacterium bergeronii	-0.133671	-0.0402391	1.13255	0.0714603	1.13507	0.34169	0.74218	0.0754185	0.492196	0.148166	1.03011	0.0834003	/	/	/	/
Cutibacterium acnes	-0.637647	-0.191951	0.594943	0.124808	0.656166	0.197526	0.276703	0.148964	0.916673	0.275946	1.76057	0.0270101	0.526396	0.158461	1.51896	0.0475359
Cutibacterium avidum	/	/	/	/	0.675195	0.203254	0.857618	0.0642085	0.325101	0.0978651	0.395074	0.150141	0.941778	0.283503	0.303565	0.162297
Dialister micraerophilus	-0.501257	-0.150893	1.01108	0.0815717	-3.23773	-0.974653	1.40027	0.0188426	-2.3484	-0.706939	0.903175	0.095337	-0.450882	-0.135729	1.19916	0.07048
Dialister sp001553355	0.162347	0.0488712	0.248575	0.167672	-6.06359	-1.82532	1.82295	0.00594482	-2.73484	-0.823269	2.26131	0.013527	1.01474	0.305468	1.08184	0.0786277
Dolosigranulum pigrum	-1.26139	-0.379715	1.05941	0.0754614	/	/	/	/	/	/	/	/	/	/	/	/
Eggerthella lenta	/	/	/	/	-3.146	-0.947039	1.52502	0.0144977	/	/	/	/	/	/	/	/
Enterococcus faecalis	-1.91633	-0.576873	0.749634	0.107023	-0.433371	-0.130458	0.111881	0.179049	1.70759	0.514036	0.534871	0.133887	1.6282	0.490136	1.85497	0.0296979
Escherichia coli	-1.66736	-0.501924	1.79954	0.0267121	-0.332567	-0.100113	0.283998	0.147752	1.46553	0.441168	1.60008	0.0404517	1.14452	0.344535	1.22552	0.0683869
Ezakiella massiliensis	-1.47636	-0.444428	1.15635	0.0699046	/	/	/	/	/	/	/	/	/	/	/	/
Fannyhessea massiliense	-1.61982	-0.487614	0.657617	0.117331	-0.673233	-0.202663	0.648187	0.0898545	2.01203	0.60568	1.45929	0.0501645	-0.00502814	-0.00151362	0.85722	0.100863
Fannyhessea spNov3	-1.53238	-0.461292	0.300024	0.161004	-2.87053	-0.864115	1.26508	0.028163	0.324599	0.0977139	0.91812	0.0915659	0.308521	0.0928741	0.955873	0.0911693
Fannyhessea vaginae	-1.35607	-0.408216	0.296118	0.161584	-3.1319	-0.942796	1.3949	0.0176994	-2.40885	-0.725136	0.781177	0.107479	-0.153189	-0.0461145	1.20891	0.0697094
Fastidiosipila sanguinis	-2.40071	-0.722686	1.82555	0.0234231	/	/	/	/	/	/	/	/	/	/	/	/
Fenollaria massiliensis	-1.22177	-0.36779	1.1692	0.0688613	-3.20556	-0.964969	1.6929	0.00854469	-0.14188	-0.04271	0.684387	0.116243	0.17303	0.0520873	0.372492	0.154041
Finegoldia magna	-1.92332	-0.578976	1.61802	0.0372673	-3.45986	-1.04152	0.932445	0.056064	2.57292	0.774527	1.881	0.0271354	-1.66415	-0.50096	1.49306	0.048147
Gardnerella leopoldii	-0.331494	-0.0997897	0.315322	0.159032	-2.50697	-0.754673	1.46919	0.0156155	-2.26758	-0.682609	0.524942	0.135725	-1.32762	-0.399653	1.28493	0.063792
Gardnerella piotii	-0.322339	-0.0970338	0.650329	0.118567	-2.0703	-0.623223	0.133001	0.175297	-0.993344	-0.299026	0.750013	0.109597	-0.985725	-0.296733	1.16205	0.072408
Gardnerella sp003585735	-0.923126	-0.277889	0.683069	0.115111	-1.93668	-0.582999	1.1622	0.030591	-3.00628	-0.904982	0.310262	0.161228	-0.608146	-0.18307	1.2449	0.0668613
Gardnerella sp003585845	-0.192331	-0.0578974	0.723095	0.111212	-2.07738	-0.625354	1.3767	0.0169395	0.150434	0.0452852	1.12514	0.0741427	-0.706703	-0.212739	0.180201	0.177454
Gardnerella spNov2	-1.48797	-0.447924	0.0449243	0.194115	-1.69697	-0.51084	0.878033	0.0579645	/	/	/	/	/	/	/	/
Gardnerella swidsinkii	0.0307776	0.00926497	0.418474	0.146451	-2.07743	-0.62537	1.01013	0.0443628	-0.656598	-0.197656	0.633	0.123285	-1.32901	-0.400071	1.12745	0.0761422
Gardnerella vaginalis	-1.31538	-0.39597	1.31096	0.0558631	-1.38953	-0.41829	0.735992	0.0781534	-1.25009	-0.376313	0.0952423	0.187827	-0.959599	-0.288868	1.20302	0.0691366
Gardnerella vaginalis A	-0.0113039	-0.00340283	1.02348	0.0811798	-2.09067	-0.629356	0.861241	0.0637974	0.71316	0.214682	1.23501	0.0663605	-0.753335	-0.226776	0.544086	0.133689
Gardnerella vaginalis B	-0.742414	-0.223489	0.0515011	0.193263	-1.747	-0.525899	0.10313	0.180792	-1.42252	-0.42822	0.631048	0.122636	-0.340774	-0.102583	0.944905	0.0916209
Gardnerella vaginalis C	-0.167726	-0.0504907	1.32253	0.0555911	-2.42621	-0.730362	0.106397	0.180062	-3.29071	-0.990602	1.38864	0.0545794	-0.714468	-0.215076	1.05185	0.0819164
Gardnerella vaginalis D	-1.09589	-0.329897	0.561833	0.129389	-2.50633	-0.75448	1.50714	0.0110136	-2.44851	-0.737074	0.0145865	0.198147	-0.181582	-0.0546615	1.29416	0.063017
Gardnerella vaginalis E	-0.286786	-0.0863312	0.882849	0.0942174	-1.3123	-0.39504	0.762465	0.0752963	-0.630767	-0.18988	0.768007	0.107395	-0.889994	-0.267915	0.560942	0.132389
Gardnerella vaginalis F	-0.657606	-0.197959	0.635837	0.120518	-2.37805	-0.715864	1.04577	0.0403556	-2.23074	-0.671519	0.182962	0.176962	-0.94945	-0.285813	1.30422	0.0623299
Gardnerella vaginalis H	-1.16584	-0.350954	1.20802	0.0647922	-1.5777	-0.474935	1.1358	0.0327999	0.654418	0.197	1.31929	0.05747	-0.514335	-0.15483	0.545965	0.134042
Gemella asaccharolytica	-1.31415	-0.3956	0.663282	0.116756	-2.86034	-0.861047	0.33846	0.138565	/	/	/	/	/	/	/	/
Gemella haemolysans	-1.34968	-0.406295	1.05506	0.0774206	/	/	/	/	/	/	/	/	/	/	/	/
Haemophilus parainfluenzae	-1.19395	-0.359415	1.66983	0.0335023	/	/	/	/	/	/	/	/	/	/	/	/
KA00274 sp902373515	-0.0167499	-0.00504223	0.323104	0.158044	-4.08798	-1.2306	1.28395	0.0269861	0.852574	0.25665	1.01927	0.0840305	0.00548976	0.00165258	0.801409	0.106374
Klebsiella pneumoniae	-0.767125	-0.230928	0.458625	0.141066	-0.424336	-0.127738	0.641198	0.0909969	2.06201	0.620728	1.26796	0.0638695	-0.808921	-0.24351	0.509052	0.137695
Lacticaseibacillus rhamnosus	0.355253	0.106942	1.05673	0.0778574	0.788262	0.237291	0.181246	0.166178	1.29114	0.388672	1.27266	0.0633687	0.71367	0.214836	0.655294	0.121324
Lactobacillus acidophilus	-0.584979	-0.176096	1.06212	0.0777337	1.47057	0.442687	0.926959	0.0548164	1.67906	0.505446	1.17172	0.0715004	1.03488	0.31153	0.307203	0.162088
Lactobacillus crispatus	-0.545526	-0.16422	1.23042	0.0633554	2.99298	0.900975	1.25781	0.0286271	0.831781	0.250391	0.0717273	0.190834	1.00012	0.301065	1.26238	0.0636924
Lactobacillus gasseri	-1.36024	-0.409472	1.53323	0.0424282	1.563	0.470509	1.10368	0.0397536	2.13321	0.64216	1.17438	0.0713057	-0.0147423	-0.00443789	1.18692	0.0714458
Lactobacillus jensenii	-0.326622	-0.098323	1.06503	0.0777547	1.85513	0.558451	1.21842	0.0296322	1.29405	0.389548	0.0623241	0.192022	0.449932	0.135443	0.975569	0.0894157
Lactobacillus johnsonii	-0.18157	-0.0546581	0.996738	0.0835473	0.765167	0.230338	0.58756	0.0968188	0.412498	0.124174	0.680886	0.116762	0.777202	0.233961	1.27794	0.0637363
Lactobacillus mulieris	0.435002	0.130949	1.09947	0.07447	2.3303	0.701489	0.752111	0.0753176	-0.383887	-0.115561	0.471488	0.141247	1.16035	0.3493	0.391834	0.151541
Lactobacillus paragasseri	-0.252008	-0.0758618	0.832557	0.0988019	-0.118857	-0.0357795	0.58895	0.0984513	1.86505	0.561436	1.8919	0.0267008	0.110749	0.0333389	0.637703	0.12374
Lancefieldella parvula	-2.88646	-0.868912	1.34689	0.0513678	/	/	/	/	/	/	/	/	/	/	/	/
Lawsonella clevelandensis	-0.196157	-0.0590492	1.14173	0.0711574	-2.06899	-0.622828	1.11094	0.0393719	/	/	/	/	/	/	/	/
Ligilactobacillus salivarius	0.321108	0.0966632	0.219172	0.17152	0.351678	0.105866	0.653953	0.0880667	-0.542014	-0.163162	0.593254	0.126489	-0.0420706	-0.0126645	0.779768	0.107861
Limosilactobacillus coleohominis	0.192755	0.0580251	0.393485	0.149285	1.73065	0.520979	0.035765	0.193308	-1.17095	-0.352491	0.821007	0.101054	0.758008	0.228183	0.901014	0.0953996
Limosilactobacillus fermentum	-0.302133	-0.0909511	0.731997	0.109781	0.756673	0.227781	0.462327	0.116954	1.79331	0.53984	1.19658	0.0694691	0.140432	0.0422741	1.01817	0.0856709
Limosilactobacillus oris	-1.26773	-0.381624	1.07536	0.0752624	0.270753	0.0815049	0.24068	0.155404	1.95195	0.587596	1.33122	0.0591155	-0.138059	-0.0415599	0.83845	0.10266
Limosilactobacillus portuensis	-0.622659	-0.187439	1.07255	0.0770683	1.51009	0.454583	1.37611	0.0192932	2.31596	0.697173	1.18424	0.0705503	-1.55603	-0.468411	1.17214	0.0726656
Limosilactobacillus urinaemulieris	-0.870817	-0.262142	0.852144	0.0969018	0.53392	0.160726	0.44206	0.121033	1.80828	0.544345	1.20557	0.0688164	/	/	/	/
Limosilactobacillus vaginalis	-0.582414	-0.175324	1.05708	0.0784306	1.48832	0.448029	1.25946	0.0254792	2.34643	0.706345	1.19129	0.0699733	-1.30619	-0.393203	1.14653	0.0747623
Mageeibacillus indolicus	-1.15865	-0.348787	0.0607346	0.192079	-2.25656	-0.679293	1.48858	0.0156582	/	/	/	/	/	/	/	/
Megasphaera lornae	-0.204343	-0.0615134	1.07109	0.0768985	-2.04827	-0.616591	1.15386	0.0358968	1.74617	0.525651	1.42784	0.0522767	-0.0918201	-0.0276406	0.811703	0.10536
Megasphaera stantonii	-0.238207	-0.0717074	1.05679	0.0782104	/	/	/	/	0.0817619	0.0246128	1.29468	0.0617358	/	/	/	/
Metamycoplasma hominis	-0.750846	-0.226027	0.569591	0.127836	-0.916885	-0.27601	0.285668	0.147175	0.891213	0.268282	0.455332	0.142779	0.0326171	0.00981872	0.974955	0.0896844
Mobiluncus curtisii	-0.417387	-0.125646	1.12878	0.0722553	-1.50506	-0.453068	0.800204	0.0709444	-0.723008	-0.217647	0.0797873	0.189913	-0.503327	-0.151517	0.474474	0.142003
Mobiluncus mulieris	0.365782	0.110111	1.16704	0.0690338	-2.37772	-0.715766	0.827993	0.0676272	-0.120478	-0.0362676	1.02596	0.0831069	0.127505	0.0383828	0.701109	0.116674
Nanoperiomorbus sp004136275	-0.334557	-0.100712	0.547849	0.130751	-2.48681	-0.748603	0.794653	0.0716118	-0.0370968	-0.0111673	0.467162	0.142139	1.55714	0.468746	1.80371	0.0311092
Ndongobacter massiliensis	-1.64727	-0.495877	1.88165	0.024055	-1.30316	-0.392291	1.37691	0.0187637	/	/	/	/	/	/	/	/
Odoribacter splanchnicus	-0.791597	-0.238294	1.21829	0.0632971	-0.592672	-0.178412	0.616087	0.0951374	-1.62346	-0.48871	1.08915	0.0785549	-0.134911	-0.0406122	0.035505	0.195544
Pandoraea faecigallinarum	1.10794	0.333524	1.48121	0.0455694	0.439833	0.132403	0.129448	0.175986	-0.100008	-0.0301055	0.302767	0.16156	0.330189	0.0993967	1.28711	0.0630598
Pandoraea sputorum	/	/	/	/	/	/	/	/	0.126971	0.038222	1.03929	0.0828692	/	/	/	/
Parvimonas micra	-0.972588	-0.292778	0.614916	0.123039	-0.56316	-0.169528	0.684701	0.0832766	0.247971	0.0746468	0.303166	0.161696	0.414246	0.1247	0.731667	0.11254
Parvimonas sp001552895	0.326248	0.0982103	0.519155	0.133921	/	/	/	/	/	/	/	/	-0.824203	-0.24811	1.61248	0.0418763
Pauljensenia turicensis	/	/	/	/	/	/	/	/	1.30853	0.393907	1.23098	0.0654905	/	/	/	/
Peptoniphilus harei	-0.371197	-0.111741	0.836247	0.0977262	-3.30505	-0.994921	1.35695	0.0225659	0.467531	0.140741	1.2869	0.0602778	/	/	/	/
Peptoniphilus lacrimalis	-0.105177	-0.0316613	0.281911	0.163598	-2.87228	-0.864643	1.5277	0.0136467	/	/	/	/	/	/	/	/
Peptoniphilus vaginalis	-0.0963323	-0.0289989	0.187583	0.175478	/	/	/	/	/	/	/	/	/	/	/	/
Peptostreptococcus anaerobius	-2.77286	-0.834715	2.04241	0.0191416	-3.30771	-0.99572	1.20941	0.0319065	/	/	/	/	/	/	/	/
Pichia kudriavzevii	-1.44359	-0.434564	0.583266	0.126101	-0.965216	-0.290559	0.82073	0.068239	2.9875	0.899328	1.3772	0.0558159	-0.457687	-0.137777	0.695844	0.117294
Porphyromonas gingivalis	-0.942274	-0.283653	0.503841	0.135611	-4.02248	-1.21089	1.25487	0.0265626	/	/	/	/	/	/	/	/
Porphyromonas sp001552775	-0.871563	-0.262367	0.697399	0.113842	-3.41777	-1.02885	1.42053	0.019257	/	/	/	/	/	/	/	/
Porphyromonas uenonis	-0.841978	-0.253461	0.655805	0.118722	/	/	/	/	/	/	/	/	0.20294	0.0610911	1.27782	0.0636407
Prevotella amnii	0.420196	0.126492	0.0328774	0.195692	-5.56058	-1.6739	1.52084	0.0148929	-0.168629	-0.0507625	0.182757	0.176762	0.0863393	0.0259907	1.01332	0.0861779
Prevotella bivia	-0.290599	-0.0874791	0.537094	0.132328	-2.65781	-0.800082	0.753422	0.0765952	0.351537	0.105823	0.170336	0.17833	-0.606777	-0.182658	1.31511	0.0612894
Prevotella corporis	-1.41381	-0.425598	0.940286	0.0883451	/	/	/	/	/	/	/	/	/	/	/	/
Prevotella denticola	-0.626994	-0.188744	1.09913	0.0740302	-5.07524	-1.5278	1.07669	0.0423519	0.00695331	0.00209316	0.214905	0.172596	/	/	/	/
Prevotella intermedia	-0.488569	-0.147074	0.854214	0.0965634	-4.93796	-1.48647	1.43476	0.0186661	0.652461	0.19641	0.88974	0.0943211	0.0124291	0.00374154	0.183405	0.177114
Prevotella melaninogenica	-0.420097	-0.126462	1.15419	0.0700896	-4.26875	-1.28502	0.841716	0.0660353	0.628099	0.189077	1.01219	0.0833218	-0.858763	-0.258513	0.547805	0.133802
Prevotella ruminicola	-0.419769	-0.126363	0.948639	0.0881464	-3.11722	-0.938376	1.43129	0.0188405	/	/	/	/	/	/	/	/
Prevotella scopos	-0.431919	-0.130021	0.242818	0.168462	-6.23532	-1.87702	1.71291	0.00851568	/	/	/	/	/	/	/	/
Prevotella seregens	-0.49685	-0.149567	1.08105	0.076094	/	/	/	/	/	/	/	/	/	/	/	/
Prevotella sp000479005	-1.24508	-0.374805	0.841755	0.0989024	-4.51435	-1.35896	1.23582	0.0301247	-0.498434	-0.150044	0.344456	0.156718	-0.245206	-0.0738143	0.554119	0.13258
Prevotella sp000758925	/	/	/	/	-5.02354	-1.51224	0.936258	0.0556718	-1.18941	-0.358049	0.577767	0.128222	2.03402	0.6123	1.2651	0.0650162
Prevotella spNov1	/	/	/	/	-4.28528	-1.29	1.04106	0.0454827	/	/	/	/	/	/	/	/
Prevotella spNov2	-0.30981	-0.093262	1.29961	0.0579593	/	/	/	/	/	/	/	/	/	/	/	/
Prevotella spNov3	-0.371464	-0.111822	1.13388	0.0715118	-3.78898	-1.1406	0.847687	0.0653473	0.703152	0.21167	1.17627	0.0702548	0.657891	0.198045	1.07062	0.0809407
Prevotella timonensis	-0.459509	-0.138326	0.425272	0.145322	-4.11861	-1.23983	1.23855	0.0299324	0.408742	0.123044	0.780442	0.106896	-0.696171	-0.209568	0.984757	0.0882343
Propionimicrobium lymphophilum	1.3665	0.411358	1.84269	0.026087	0.170848	0.0514303	0.514816	0.109792	0.439731	0.132372	1.23913	0.0642394	-0.179851	-0.0541405	0.720356	0.114681
RUG841 sp900313795	/	/	/	/	-4.36897	-1.31519	1.45979	0.0174133	/	/	/	/	/	/	/	/
Sneathia amnii	0.0114284	0.00344029	0.588208	0.126576	-3.56573	-1.07339	1.23817	0.0292121	-1.4658	-0.441251	0.492158	0.139	-1.48119	-0.445882	1.19496	0.0708304
Sneathia sanguinegens	1.90593	0.573744	1.43156	0.0456106	-4.45569	-1.3413	1.49172	0.0561019	-1.74099	-0.524091	0.138975	0.182422	-0.448761	-0.135091	1.04996	0.0828802
Sneathia vaginalis	-0.924418	-0.278278	0.848749	0.0982683	-3.19666	-0.96229	0.962213	0.0506794	-0.472027	-0.142094	0.536498	0.133777	-0.738347	-0.222265	1.18282	0.0718065
Staphylococcus epidermidis	-0.975688	-0.293711	1.18612	0.0674675	-0.0804793	-0.0242267	0.355966	0.134998	1.64405	0.494907	1.51036	0.0464548	/	/	/	/
Staphylococcus hominis	/	/	/	/	/	/	/	/	0.949147	0.285722	0.266817	0.166354	/	/	/	/
Staphylococcus lugdunensis	-0.437312	-0.131644	1.19447	0.0663949	0.673165	0.202643	0.985598	0.0481964	0.409385	0.123237	1.08256	0.0782355	0.753355	0.226782	0.62265	0.124809
Stomatobaculum sp002892395	-1.17169	-0.352713	1.2253	0.061918	-1.07664	-0.324102	0.970309	0.0511992	2.23992	0.674282	1.31359	0.0604346	-0.789339	-0.237615	0.769892	0.109501
Streptococcus	-1.24641	-0.375208	0.465547	0.140439	-2.76322	-0.831813	0.815984	0.0690405	/	/	/	/	/	/	/	/
Streptococcus agalactiae	-0.576154	-0.17344	0.986646	0.0837531	-0.228495	-0.0687837	0.473744	0.115421	0.949561	0.285846	1.39878	0.0539946	0.427793	0.128779	1.0638	0.0817587
Streptococcus anginosus	-1.21459	-0.365628	1.40812	0.050722	-1.36722	-0.411574	1.12422	0.036671	0.380446	0.114526	1.10663	0.0747483	-0.210119	-0.0632522	0.659968	0.121481
Streptococcus dysgalactiae	-1.59414	-0.479885	1.34285	0.0548177	-0.33508	-0.100869	0.241769	0.1551	0.634283	0.190938	0.250419	0.168348	0.727854	0.219106	1.34879	0.059049
Streptococcus pyogenes	-0.882974	-0.265802	0.233739	0.169723	-4.02621	-1.21201	1.18568	0.0334919	/	/	/	/	/	/	/	/
Streptococcus sp001556435	-2.14986	-0.647173	2.12368	0.0131158	-1.31007	-0.394371	1.04353	0.0419941	1.34164	0.403875	1.26178	0.0629061	/	/	/	/
Trichomonas vaginalis	-0.377332	-0.113588	0.848925	0.0971414	-0.281439	-0.0847216	0.192404	0.164204	1.29167	0.38883	1.34549	0.0572265	0.253733	0.0763811	0.821305	0.104303
Ureaplasma parvum	-0.965713	-0.290708	0.86877	0.0952832	0.400222	0.120479	0.332857	0.138776	0.210945	0.0635009	0.172437	0.178064	0.232839	0.0700914	0.926652	0.0941572
Varibaculum cambriense	-0.928549	-0.279521	1.19136	0.0669964	-0.941106	-0.283301	0.91843	0.0556349	/	/	/	/	/	/	/	/
Varibaculum sp905332515	-0.6816	-0.205182	0.59023	0.125215	-0.456512	-0.137424	0.601399	0.096466	2.55981	0.770578	1.4842	0.0485314	0.0349099	0.0105089	0.904387	0.0962459
Veillonella montpellierensis	-0.757403	-0.228001	0.118024	0.184535	-2.75887	-0.830502	0.989394	0.0501717	3.2285	0.971874	1.2854	0.0625522	-0.371769	-0.111914	0.575432	0.130363
Winkia neuii	-0.899819	-0.270872	0.938977	0.0872182	0.22104	0.0665397	0.418532	0.124995	1.69894	0.511433	1.63411	0.0388412	-0.415772	-0.12516	0.855085	0.101193
Winkia sp002849225	0.966912	0.29107	1.17355	0.0682908	/	/	/	/	/	/	/	/	/	/	/	/
BVT	-0.627013	-0.18875	0.557407	0.129867	-2.16166	-0.650725	1.07681	0.0377786	-0.59483	-0.179062	0.174653	0.177757	-0.685145	-0.206249	0.989721	0.087311
DL	-0.5309	-0.159817	1.10074	0.0741825	3.07064	0.924356	1.29938	0.0259407	1.3636	0.410485	0.198445	0.174777	-0.554522	-0.166928	1.06366	0.0805003
Lactobacillus iners	0.410052	0.123438	0.747663	0.108204	-0.1307	-0.0393446	0.0560126	0.18947	-0.0801077	-0.0241148	0.483964	0.139432	0.988662	0.297617	1.35008	0.0586267
qPCR	-0.246443	-0.0741867	0.293309	0.162212	-0.845424	-0.254498	0.907881	0.0549128	0.0836037	0.0251672	0.969977	0.04348	-0.170304	-0.0512666	0.278451	0.16545
