# Supplementary material for: Temporal dynamics of the vaginal microbiome and host immune markers before, during, and after metronidazole treatment for bacterial vaginosis
Source: mSystems. 2025 Jul 3;10(7):e00380-25. doi: 10.1128/msystems.00380-25 (PMC12282074; doi:10.1128/msystems.00380-25)
Supplement: Table S3 — Differential abundance of BVT and DL. [file msystems.00380-25-s0004.csv]

STable3. Differential abundance of BVT and DL. The log2-fold change (FC), log10FC, and associated pvalue of the combined estimated absolute abundance of BV-related taxa comapred to the D-lactic acid producing Lactobacillus species for each phase of the study.
STATUS	log2FC	log10FC	PVALUE
Prior to SBV	7.81	2.351	0
BVDX	8.015	2.413	0.001
Early MET	3.781	1.138	0.014
Late MET	1.366	0.411	0.131
After MET	1.348	0.406	0.899
