# Supplementary material for: Temporal dynamics of the vaginal microbiome and host immune markers before, during, and after metronidazole treatment for bacterial vaginosis
Source: mSystems. 2025 Jul 3;10(7):e00380-25. doi: 10.1128/msystems.00380-25 (PMC12282074; doi:10.1128/msystems.00380-25)
Supplement: Table S4 — Ratio of DL, BVT, and L. iners at each time point. [file msystems.00380-25-s0005.csv]

STable4. Ratio of DL, BVT, and L. iners at each time point. The ratios and associated standard deviation of the combined estimated absolute abundance for D-lactic acid producing Lactobacillus species (DL) to the combined estimated absolute abundance of BV-related taxa (BVT), BVT to the estimated absolute abundance of L. iners, and DL to L. iners at each time point of the study.
TP	DL:BVT	DL:BVT_SD	L.iners:BVT	L.iners:BVT_SD	DL:L.iners	DL:L.iners_SD
-1	0.6709	0.1772	0.7936	0.1359	0.8445	0.148
-2	0.7319	0.1465	0.8372	0.1475	0.8839	0.1724
-3	0.6807	0.1242	0.8221	0.152	0.8488	0.2362
0	0.7048	0.1698	0.8877	0.1996	0.8014	0.1319
1	0.7507	0.1109	0.8525	0.1329	0.8888	0.1346
2	0.8713	0.3405	0.9372	0.2302	0.9094	0.1396
3	0.9516	0.2145	0.9111	0.0776	0.9574	0.249
4	0.841	0.0795	0.949	0.0781	0.8929	0.1429
5	0.8867	0.1494	0.7432	0.1198	0.9252	0.3984
6	0.9872	0.1509	1.0791	0.1948	0.9246	0.1192
8	0.8949	0.1671	0.966	0.2449	0.9761	0.2904
9	0.9862	0.1351	1.1102	0.1674	0.9056	0.1776
