# Supplementary material for: Temporal dynamics of the vaginal microbiome and host immune markers before, during, and after metronidazole treatment for bacterial vaginosis
Source: mSystems. 2025 Jul 3;10(7):e00380-25. doi: 10.1128/msystems.00380-25 (PMC12282074; doi:10.1128/msystems.00380-25)
Supplement: Table S5 — Differential abundance of the immune markers for each study phase. [file msystems.00380-25-s0006.xlsx]

## Sheet: BVDyn_Cytokine_DA_Results
STable5. Differential abundance of the immune markers for each study phase. The log2-fold change (FC), log10FC, associated pvalue, and variable importance scores of each immune marker for each phase of the study.
Immune Marker	Prior to SBV vs BVDX				BVDX vs Early MET				Early MET vs Late MET				Late MET vs After MET
	log2FC	log10FC	VIP	PVALUE	log2FC	log10FC	VIP	PVALUE	log2FC	log10FC	VIP	PVALUE	log2FC	log10FC	VIP	PVALUE
IFNa2a	0.78664	0.236802	0.31975	0.13911	-0.31247	-0.0940628	0.23139	0.17507	0.07128	0.0214574	0.7638	0.1451	-0.00743	-0.00223665	0.84438	0.11997
IL17A	1.03692	0.312144	1.37499	0.01619	0.00013	3.91339e-05	1.17728	0.08632	-0.58384	-0.175753	0.99471	0.1291	0.10931	0.0329056	0.68802	0.13385
IL1a	0.42771	0.128754	0.01633	0.01542	-0.94339	-0.283989	1.66128	0.04195	-0.19005	-0.0572108	0.61535	0.15551	-0.26325	-0.0792461	0.85647	0.11827
IL1b	0.58208	0.175224	0.96332	0.04766	-0.75102	-0.22608	1.6344	0.05468	-0.24355	-0.0733159	1.41272	0.10332	0.60494	0.182105	1.30908	0.0835
IL6	-1.59555	-0.480308	1.34364	0.02054	-0.26658	-0.0802486	0.192	0.17936	-0.30686	-0.0923741	0.15118	0.1889	0.32706	0.0984549	0.17289	0.18285
IL8	0.69158	0.208186	0.73405	0.07225	0.24318	0.0732045	0.44508	0.15247	-0.90292	-0.271806	0.13226	0.19031	0.21157	0.0636889	0.80738	0.12255
IP10	1.49533	0.450139	0.33359	0.13712	0.23453	0.0706006	0.4263	0.15443	0.235	0.0707421	1.12538	0.1212	0.87514	0.263443	1.56005	0.06731
MIG	0.64454	0.194026	0.3089	0.14154	-0.19101	-0.0574997	0.72641	0.12451	0.14881	0.0447963	1.78863	0.08245	0.10758	0.0323848	0.55518	0.14615
MIP1b	0.92122	0.277315	1.45999	0.01352	0.33332	0.100339	0.80863	0.11641	-0.18462	-0.0555762	0.9354	0.1335	0.99929	0.300816	1.69318	0.05864
MIP3a	1.23612	0.372109	1.42486	0.01312	0.20283	0.0610579	0.48349	0.1486	-0.49954	-0.150377	1.25809	0.11309	0.53354	0.160612	0.91266	0.11383
MMP9	2.94613	0.886874	1.5024	0.064226	-1.27858	-0.384891	0.50775	0.14599	-1.12042	-0.33728	0.57901	0.15802	0.37308	0.112308	0.99803	0.1064
sEcad	-0.35219	-0.10602	0.33017	0.013708	-1.24282	-0.374126	1.74343	0.0447	-0.6606	-0.19886	0.86818	0.13763	0.1586	0.0477434	0.4968	0.15127
