# Supplementary material for: Temporal dynamics of the vaginal microbiome and host immune markers before, during, and after metronidazole treatment for bacterial vaginosis
Source: mSystems. 2025 Jul 3;10(7):e00380-25. doi: 10.1128/msystems.00380-25 (PMC12282074; doi:10.1128/msystems.00380-25)
Supplement: Table S6 — Mixed effects polynomial regression models for the immune marker concentrations. [file msystems.00380-25-s0007.csv]

STable6. Mixed effects polynomial regression models for the immune marker concentrations. The mixed effects models, marginal R2, conditional R2, Akaike Information Criterion (AIC), Bayesian Information Criterion (BIC), Log-Likelihood, Shapiro-Wilk test of the residuals, and results of bootstrapping for each immune marker.
Immune Marker	Mixed_Effect_Model	Marginal_R2	Conditional_R2	AIC	BIC	LogLik	Shapiro_Wilk_Test	Bootstrap_Results
sEcad	y = 1.54x^3 + 1.57 x^2 + -5.43 x + 15.57	0.114	0.239	276.339	289.477	-132.169	0	15.565
IL1a	y = 0.56x^3 + -1.33 x^2 + -2.55 x + 8.82	0.055	0.415	226.49	239.628	-107.245	0.949	8.821
IL17A	y = 1.12x^3 + -0.94 x^2 + 3.57 x + 3	0.097	0.352	228.924	242.062	-108.462	0.175	3.001
IL1b	y = 2.35x^3 + 0.11 x^2 + -0.19 x + 5.78	0.02	0.482	256.097	269.235	-122.049	0.113	5.783
IL6	y = -1.67x^3 + 3.06 x^2 + -0.95 x + 3.17	0.058	0.458	245.864	259.002	-116.932	0.269	3.17
IL8	y = 1.18x^3 + -0.72 x^2 + 0.96 x + 10.88	0.016	0.279	244.087	257.225	-116.043	0	10.88
IP10	y = 0.74x^3 + -1.35 x^2 + 6.97 x + 6.94	0.109	0.259	302.815	315.953	-145.408	0.02	6.94
IFNa2a	y = -0.02x^3 + -0.06 x^2 + 1.51 x + 1.75	0.034	0.213	186.928	200.066	-87.464	0.012	1.747
MIG	y = -1.08x^3 + -0.44 x^2 + 3.14 x + 6.22	0.034	0.177	286.724	299.862	-137.362	0.131	6.224
MIP1b	y = 1.78x^3 + -0.09 x^2 + 5.56 x + 3.65	0.183	0.429	233.591	246.729	-110.795	0.035	3.649
MIP3a	y = 1.19x^3 + -0.95 x^2 + 4.35 x + 3.97	0.126	0.51	221.908	235.046	-104.954	0.003	3.968
MMP9	y = 3.9x^3 + -2.93 x^2 + 2.7 x + 15.07	0.047	0.352	320.454	333.592	-154.227	0.073	15.073
